# Supplementary material for: Adaptation of the Coparenting Relationship Scale Questionnaire to Spanish Parents with Offspring
Source: Children (Basel). 2024 Apr 30;11(5):535. doi: 10.3390/children11050535 (PMC11119224; doi:10.3390/children11050535)
Supplement: Supplementary file 1 [file children-11-00535-s001.zip]

Archive with 1 entries (1 files):
- children-2918984-supplementary.pdf
